# Supplementary material for: A bioinformatic analysis of ribonucleotide reductase genes in phage genomes and metagenomes
Source: BMC Evol Biol. 2013 Feb 7;13:33. doi: 10.1186/1471-2148-13-33 (PMC3653736; doi:10.1186/1471-2148-13-33)
Supplement: Additional file 1: Table S1 — List of phages containing RNRs and summary of phage related factors used in this study. Gene order (5’-3’) and strand information is based on the direction the genome was deposited in GenBank. [file 1471-2148-13-33-S1.xls]

## Sheet: Table 1
Table 1. List of phages containing RNRs and summary of phage related factors used in this study. Gene order (5`-3`) and strand information is based on the direction the genome was deposited in GenBank.
					Class Ia		Class Ib				Class II	Class III			Phage known host ability
Phage name	Phage family	Strand	Gene order (5'-3')	Class type	nrdA	nrdB	nrdH	nrdI	nrdE	nrdF	nrdJ	nrdD	nrdG	Phage isolation source	to utilize oxygen
Pseudomonas phage KPP10	Myoviridae	+	nrdA-nrdB	I	YP_004306813.1	YP_004306815.1								Freshwater	Aerobe
Prochlorococcus phage P-HM1	Myoviridae	+	nrdA-nrdB	I	ADO98797.1	ADO98798.1								Marine	Aerobe
Prochlorococcus phage P-HM2	Myoviridae	+	nrdA-nrdB	I	ADO99953.1	ADO99954.1								Marine	Aerobe
Prochlorococcus phage P-RSM4	Myoviridae	+	nrdA-nrdB	I	ADO98585.1	ADO98586.1								Marine	Aerobe
Prochlorococcus phage P-SSM2	Myoviridae	+	nrdA-nrdB	I	YP_214439.1	YP_214440.1								Marine	Aerobe
Prochlorococcus phage P-SSM4	Myoviridae	+	nrdA-nrdB	I	YP_214727.1	YP_214728.1								Marine	Aerobe
Prochlorococcus phage P-SSM7	Myoviridae	+	nrdA-nrdB	I	ADO98906.1	ADO98905.1								Marine	Aerobe
Synechococcus phage S-CRM01	Myoviridae	-	nrdB-nrdA	I	YP_004508552.1	YP_004508549.1								Marine	Aerobe
Synechococcus phage S-PM2	Myoviridae	+	nrdA-nrdB	I	CAF34215.1	CAF34216.1								Marine	Aerobe
Synechococcus phage S-RSM4	Myoviridae	-	nrdB-nrdA	I	YP_003097287.1	YP_003097286.1								Marine	Aerobe
Synechococcus phage S-ShM2	Myoviridae	+	nrdA-nrdB	I	ADO97802.1	ADO97803.1								Marine	Aerobe
Synechococcus phage S-SM1	Myoviridae	+	nrdA-nrdB	I	ADO97150.1	ADO97149.1								Marine	Aerobe
Synechococcus phage S-SM2	Myoviridae	+	nrdA-nrdB	I	ADO97511.1	ADO97512.1								Marine	Aerobe
Synechococcus phage S-SSM5	Myoviridae	+	nrdA-nrdB	I	ADO97881.1	ADO97880.1								Marine	Aerobe
Synechococcus phage S-SSM7	Myoviridae	+	nrdA-nrdB	I	ADO98281.1	ADO98282.1								Marine	Aerobe
Synechococcus phage syn19	Myoviridae	+	nrdA-nrdB	I	ADO99374.1	ADO99373.1								Marine	Aerobe
Synechococcus phage syn9	Myoviridae	+	nrdA-nrdB	I	YP_717863.1	YP_717864.1								Marine	Aerobe
Acinetobacter phage 133	Myoviridae	-	nrdB-nrdA	I	YP_004300812.1	YP_004300811.1								Sewage	Aerobe
Acinetobacter phage Acj61	Myoviridae	-	nrdB-nrdA	I	YP_004009835.1	YP_004009834.1								Sewage	Aerobe
Acinetobacter phage Acj9	Myoviridae	-	nrdB-nrdA	I	YP_004010365.1	YP_004010363.1								Sewage	Aerobe
Campylobacter phage CP220	Myoviridae	+	nrdA-nrdB	I	CBJ93943.1	CBJ93977.1								Sewage	Aerobe
Campylobacter phage CPt10	Myoviridae	+	nrdB	I		CBJ94375.1								Sewage	Aerobe
Campylobacter phage NCTC12673	Myoviridae	-	nrdA-nrdB	I	YP_004421713.1	YP_004421714.1								Sewage	Aerobe
Deftia phage phiW-14	Myoviridae	-	nrdB-nrdA	I	YP_003358882.1	YP_003358881.1								Sewage	Aerobe
Pseudomonas phage PAK_P1	Myoviridae	+	nrdB-nrdA	I	YP_004327265.1	YP_004327264.1								Sewage	Aerobe
Pseudomonas phage phiKZ	Myoviridae	-	nrdB-nrdA	I	NP_803872.1	NP_803871.1								Sewage	Aerobe
Bacillus phage SPO1	Myoviridae	+	nrdA-nrdB	I	YP_002300341.1	YP_002300342.1								Soil	Aerobe
Pseudomonas phage 201phi2-1	Myoviridae	-	nrdB-nrdA	I	YP_001957186.1	YP_001957176.1								Soil	Aerobe
Acinetobacter phage Ac42	Myoviridae	-	nrdB-nrdA	I	YP_004009588.1	YP_004009587.1								Unknown	Aerobe
Mycobacterium phage Myrna	Myoviridae	+	nrdH-nrdF	I			YP_002224995.1			YP_002225133.1				Unknown	Aerobe
Prochlorococcus phage P-SSP7	Myoviridae	+	nrdJ	II							YP_214197.1			Marine	Aerobe
Rhodothermus phage RM378	Myoviridae	+	nrdJ	II							NP_835602.1			Marine	Aerobe
Mycobacterium phage Backyardigan	Myoviridae	+	nrdJ	II							AEJ94556.1			Soil	Aerobe
Microcystis phage Ma-LMM01	Myoviridae	-	nrdB-nrdA	I	YP_851020.1	YP_851016.1								Freshwater	Facultative aerobe
Enterobacteria phage JS98	Myoviridae	-	nrdB-nrdA	I	YP_001595353.1	YP_001595352.1								Sewage	Facultative aerobe
Staphylococcus phage Twort	Myoviridae	+	nrdI-nrdE-nrdF-nrdH	I			YP_238604.1	YP_238595.1	YP_238596.1; YP_238597.1,YP_238600.1	YP_238601.1				Unknown	Facultative aerobe
Thermus phage phiYS40	Myoviridae	+	nrdJ	II							YP_874054.1; YP_874055.1			Hotsprings	Facultative aerobe
Brochothrix phage A9	Myoviridae	+	nrdI-nrdE-nrdF	I				YP_004301457.1	YP_004301458.1;YP_004301460.1;YP_004301461.1; YP_004301463.1	YP_004301465.1; YP_004301467.1				Food	Facultative anaerobe
Enterococcus phage phiEF24C	Myoviridae	-	nrdF-nrdE-nrdH	I			YP_001504319.1		YP_001504318.1	YP_001504317.1				Freshwater	Facultative anaerobe
Enterobacteria phage JS10	Myoviridae	-	nrdB-nrdA	I	YP_002922571.1	YP_002922570.1								Sewage	Facultative anaerobe
Enterobacteria phage phiEcoM-Gj1	Myoviridae	+	nrdB	I		YP_001595470.1								Sewage	Facultative anaerobe
Enterobacteria phage vB_EcoM-VR7	Myoviridae	-	nrdB-nrdA	I	YP_004063928.1	YP_004063927.1								Sewage	Facultative anaerobe
Listeria phage A511	Myoviridae	+	nrdA-nrdB	I	YP_001468503.1;YP_001468504.1	YP_001468505.1								Sewage	Facultative anaerobe
Listeria phage P100	Myoviridae	+	nrdA-nrdB	I	AAY53358.1; AAY53359.1	AAY53360.1								Sewage	Facultative anaerobe
Salmonella phage Vi01	Myoviridae	-	nrdB-nrdA	I	CBW37952.1	CBW37950.1								Sewage	Facultative anaerobe
Shigella phage phiSboM-AG3	Myoviridae	-	nrdB-nrdA	I	YP_003358570.1	YP_003358568.1								Sewage	Facultative anaerobe
Bacillus phage 0305phi8-36	Myoviridae	-	nrdB-nrdA	I	YP_001429716.1	YP_001429715.1								Soil	Facultative anaerobe
Enterobacteria phage IME08	Myoviridae	-	nrdB-nrdA	I	YP_003734369.1	YP_003734368.1								Soil	Facultative anaerobe
Erwinia phage phiEa104	Myoviridae	+	nrdA-nrdB	I	YP_004327079.1	YP_004327080.1								Soil	Facultative anaerobe
Erwinia phage phiEa21-4	Myoviridae	+	nrdA-nrdB	I	YP_002456126.1	YP_002456127.1								Soil	Facultative anaerobe
Staphylococcus phage A5W	Myoviridae	+	nrdI-nrdE-nrdF	I				ACB89102.1	ACB89103.1	ACB89104.1				Unknown	Facultative anaerobe
Staphylococcus phage G1	Myoviridae	+	nrdI-nrdE-nrdF	I				YP_240946.1	YP_240947.1	YP_240948.1				Unknown	Facultative anaerobe
Staphylococcus phage K	Myoviridae	+	nrdI-nrdE-nrdF-nrdH	I			YP_024513.1	YP_024509.1	YP_024510.1	YP_024511.1				Unknown	Facultative anaerobe
Aeromonas phage 25	Myoviridae	-	nrdD-nrdA-nrdB	I+III	YP_656336.1	YP_656337.1						YP_656295.1		Freshwater	Facultative anaerobe
Aeromonas phage 31	Myoviridae	-	nrdD-nrdA-nrdB	I+III	YP_238837.1	YP_238838.1						YP_238793.1		Freshwater	Facultative anaerobe
Aeromonas phage 44RR2.8t	Myoviridae	-	nrdD-nrdA-nrdB	I+III	NP_932465.1	NP_932466.1						NP_932420.1		Freshwater	Facultative anaerobe
Aeromonas phage 65	Myoviridae	-	nrdG-nrdD-nrdB-nrdA	I+III	YP_004300884.1	YP_004300883.1						YP_004300882.1	YP_004300881.1	Freshwater	Facultative anaerobe
Aeromonas phage phiAS4	Myoviridae	+	nrdB-nrdA-nrdD	I+III	YP_003969186.1	YP_003969185.1						YP_003969232.1;YP_003969233.1;YP_003969234.1		Freshwater	Facultative anaerobe
Aeromonas phage phiAS5	Myoviridae	-	nrdG-nrdD-nrdB-nrdA	I+III	YP_003969461.1	YP_003969460.1						YP_003969456.1	YP_003969455.1	Freshwater	Facultative anaerobe
Enterobacteria phage rv5	Myoviridae	+	nrdA-nrdB-nrdD-nrdG	I+III	YP_002003607.1	YP_002003608.1						YP_002003610.1	YP_002003614.1	Freshwater	Facultative anaerobe
Shigella phage SP18	Myoviridae	-	nrdG-nrdD-nrdB-nrdA	I+III	YP_003934868.1	YP_003934867.1						YP_003934703.1	YP_003934702.1	Freshwater	Facultative anaerobe
Vibrio phage KVP40	Myoviridae	+	nrdD-nrdG-nrdA-nrdB	I+III	NP_899523.1	NP_899524.1						NP_899260.1	NP_899263.1	Marine	Facultative anaerobe
Aeromonas phage Aeh1	Myoviridae	-	nrdG-nrdD-nrdB-nrdA	I+III	NP_943927.1; NP_943925.1	NP_943924.1						NP_943919.1	NP_943918.1	Sewage	Facultative anaerobe
Aeromonas phage PX29	Myoviridae	-	nrdG-nrdD-nrdB-nrdA	I+III	ADQ52759.1	ADQ52758.1						ADQ52754.1	ADQ52753.1	Sewage	Facultative anaerobe
Enterobacteria phage AR1	Myoviridae	-	nrdG-nrdD-nrdB-nrdA	I+III	BAI83246.1	BAI83245.1						BAI83088.1	BAI83087.1	Sewage	Facultative anaerobe
Enterobacteria phage CC31	Myoviridae	-	nrdG-nrdD-nrdB-nrdA	I+III	YP_004010092.1	YP_004010091.1						YP_004009927.1	YP_004009926.1	Sewage	Facultative anaerobe
Enterobacteria phage JSE	Myoviridae	-	nrdG-nrdD-nrdB-nrdA	I+III	YP_002922311.1	YP_002922308.1						YP_002922129.1; YP_002922131.1	YP_002922125.1	Sewage	Facultative anaerobe
Enterobacteria phage RB14	Myoviridae	-	nrdG-nrdD-nrdB-nrdA	I+III	YP_002854563.1	YP_002854562.1						YP_002854413.1	YP_002854412.1	Sewage	Facultative anaerobe
Enterobacteria phage RB16	Myoviridae	+	nrdA-nrdB-nrdD-nrdG	I+III	YP_003858363.1	YP_003858365.1						YP_003858544.1	YP_003858550.1	Sewage	Facultative anaerobe
Enterobacteria phage RB32	Myoviridae	-	nrdG-nrdD-nrdB-nrdA	I+III	YP_803167.1	YP_803166.1						YP_803018.1	YP_803017.1	Sewage	Facultative anaerobe
Enterobacteria phage RB43	Myoviridae	+	nrdA-nrdB-nrdD-nrdG	I+III	YP_239040.1	YP_239041.1						YP_239237.1	YP_239248.1	Sewage	Facultative anaerobe
Enterobacteria phage RB49	Myoviridae	-	nrdG-nrdD-nrdB-nrdA	I+III	NP_891805.1	NP_891801.1						NP_891627.1	NP_891623.1	Sewage	Facultative anaerobe
Enterobacteria phage RB51	Myoviridae	-	nrdG-nrdD-nrdB-nrdA	I+III	YP_002854183.1	YP_002854182.1						YP_002854036.1	YP_002854035.1	Sewage	Facultative anaerobe
Enterobacteria phage RB69	Myoviridae	-	nrdG-nrdD-nrdB-nrdA	I+III	NP_861929.1	NP_861928.1						NP_861775.1	NP_861774.1	Sewage	Facultative anaerobe
Enterobacteria phage T4	Myoviridae	-	nrdB-nrdA-nrdG-nrdD	I+III	NP_049845.1	NP_049841.0						NP_049690.1	NP_049688.1	Sewage	Facultative anaerobe
Enterobacteria phage T4T	Myoviridae	-	nrdA-nrdB-nrdD-nrdG	I+III	ADJ39954.1	ADJ39951.1						ADJ39796.1	ADJ39794.1	Sewage	Facultative anaerobe
Enterobacteria phage WV8	Myoviridae	+	nrdA-nrdB-nrdD-nrdG	I+III	YP_002922902.1	YP_002922904.1						YP_002922907.1	YP_002922912.1	Sewage	Facultative anaerobe
Klebsiella phage KP15	Myoviridae	+	nrdA-nrdB-nrdD-nrdG	I+III	YP_003579931.1	YP_003579932.1						YP_003580093.1	YP_003580102.1	Sewage	Facultative anaerobe
Staphylococcus phage SA1	Myoviridae	+	nrdA-nrdB-nrdD	I+III	ACZ55496.1	ACZ55523.1						ACZ55498.1		Sewage	Facultative anaerobe
Vibrio phage ICP1	Myoviridae	+	nrdA-nrdB-nrdD-nrdG	I+III	YP_004251146.1	YP_004251147.1						YP_004251054.1	YP_004251055.1	Sewage	Facultative anaerobe
Enterobacteria phage Phi1	Myoviridae	-	nrdG-nrdD-nrdB-nrdA	I+III	YP_001469578.1	YP_001469574.1						YP_001469399.1	YP_001469395.1	Unknown	Facultative anaerobe
Shigella phage Shfl2	Myoviridae	-	nrdG-nrdD-nrdB-nrdA	I+III	YP_004415122.1	YP_004415121.1						YP_004414977.1	YP_004414976.1	Unknown	Facultative anaerobe
Clostridium phage c-st	Myoviridae	+	nrdG-nrdD	III								YP_398506.1	YP_398505.1	Unknown	Anaerobe
Roseobacter phage SIO1	Podoviridae	+	nrdJ	II							NP_064758.1			Marine	Aerobe
Roseophage DSS3P2	Podoviridae	+	nrdJ	II							YP_002899058.1			Marine	Aerobe
Roseophage EE36P1	Podoviridae	+	nrdJ	II							YP_002898976.1			Marine	Aerobe
Synechococcus phage P60	Podoviridae	+	nrdJ	II							NP_570336.1; NP_570337.1			Marine	Aerobe
Bacillus phage SPBc2	Siphoviridae	+	nrdI-nrdE-nrdF-nrdH	I			NP_046716.1	NP_046712.1	NP_046713.1	NP_046714.1				Soil	Aerobe
Mycobacterium phage Pumpkin	Siphoviridae	+	nrdH	I			ACU41973.1							Soil	Aerobe
Mycobacterium phage Che12	Siphoviridae	-	nrdJ-nrdH	I+II			YP_655638.1				YP_655632.1			Soil	Aerobe
Mycobacterium phage D29	Siphoviridae	-	nrdJ-nrdH	I+II			NP_046872.1				NP_046865.1			Soil	Aerobe
Mycobacterium phage L5	Siphoviridae	-	nrdJ-nrdH	I+II			NP_039720.1				NP_039714.1			Unknown	Aerobe
Pseudomonas phage YuA	Siphoviridae	+	nrdJ	II							YP_001595830.1			Freshwater	Aerobe
Prochlorococcus phage PSS2	Siphoviridae	+	nrdJ	II							YP_003084155.1			Marine	Aerobe
Roseobacter phage RDJL Phi 1	Siphoviridae	+	nrdJ	II							YP_004421775.1			Marine	Aerobe
Synechococcus phage S-CBS2	Siphoviridae	+	nrdJ	II							YP_004421541.1			Marine	Aerobe
Mycobacterium phage Airmid	Siphoviridae	+	nrdJ	II							AEJ93562.1			Soil	Aerobe
Mycobacterium phage Benedict	Siphoviridae	+	nrdJ	II							AEJ93471.1			Soil	Aerobe
Mycobacterium phage Bxz2	Siphoviridae	+	nrdJ	II							NP_817639.1			Soil	Aerobe
Mycobacterium phage DaVinci	Siphoviridae	+	nrdJ	II							AEK08495.1			Soil	Aerobe
Mycobacterium phage Eagle	Siphoviridae	+	nrdJ	II							ADL71310.1			Soil	Aerobe
Mycobacterium phage EricB	Siphoviridae	+	nrdJ	II							AEJ93379.1			Soil	Aerobe
Mycobacterium phage George	Siphoviridae	+	nrdJ	II							AEK32658.1			Soil	Aerobe
Mycobacterium phage Gladiator	Siphoviridae	+	nrdJ	II							AEJ95083.1			Soil	Aerobe
Mycobacterium phage Hammer	Siphoviridae	+	nrdJ	II							AEK08699.1			Soil	Aerobe
Mycobacterium phage JHC117	Siphoviridae	+	nrdJ	II							AEJ95151.1			Soil	Aerobe
Mycobacterium phage Microwolf	Siphoviridae	+	nrdJ	II							AEJ95443.1			Soil	Aerobe
Mycobacterium phage PackMan	Siphoviridae	+	nrdJ	II							AEK07323.1			Soil	Aerobe
Mycobacterium phage Peaches	Siphoviridae	+	nrdJ	II							YP_003358753.1			Soil	Aerobe
Mycobacterium phage RedRock	Siphoviridae	+	nrdJ	II							ADB93746.1			Soil	Aerobe
Mycobacterium phage Rockstar	Siphoviridae	+	nrdJ	II							AEK07416.1			Soil	Aerobe
Mycobacterium phage Shaka	Siphoviridae	+	nrdJ	II							AEF57379.1			Soil	Aerobe
Mycobacterium phage Vix	Siphoviridae	+	nrdJ	II							AEK07716.1			Soil	Aerobe
Mycobacterium phage Pukovnik	Siphoviridae	+	nrdJ	II							YP_001994867.1			Unknown	Aerobe
Pseudomonas phage M6	Siphoviridae	+	nrdJ	II							YP_001294554.1			Unknown	Aerobe
Thermus phage P23-45	Siphoviridae	-	nrdJ	II							YP_001467866.1			Hostsprings	Facultative aerobe
Thermus phage P74-26	Siphoviridae	-	nrdJ	II							YP_001467983.1			Hotsprings	Facultative aerobe
Corynebacterium phage P1201	Siphoviridae	+,-,-	nrdI-nrdF-nrdE	I				YP_001468908.1	YP_001468976.1	YP_001468974.1				Unknown	Facultative anaerobe
Enterobacteriaphage EPS7	Siphoviridae	-	nrdB-nrdA-nrdD	I+III	YP_001837032.1	YP_001837030.1						YP_001837035.1		Sewage	Facultative anaerobe
Enterobacteria phage Felix 01	Siphoviridae	+	nrdA-nrdB-nrdD-nrdG	I+III	NP_944991.1	NP_944994.1						NP_944999.1	NP_945003.1	Sewage	Facultative anaerobe
Enterobacteria phage SPC35	Siphoviridae	-	nrdB-nrdA-nrdD	I+III	YP_004306571.1	YP_004306569.1						YP_004306573.1		Sewage	Facultative anaerobe
Enterobacteria phage T5	Siphoviridae	+,-	nrdB-nrdA-nrdD	I+III	YP_006924.1	YP_006922.1						YP_006927.1		Sewage	Facultative anaerobe
Bacteriophage phi JL001	Siphoviridae	+	nrdJ	II							YP_223938.1			Marine	Facultative anaerobe
Lactococcus phage 949	Siphoviridae	+	nrdD-nrdG-nrdH-nrdI-nrdE	I+III			YP_004306267.1	YP_004306268.1	YP_004306269.1			YP_004306261.1;YP_004306262.1	YP_004306263.1	Food	Anaerobe
Clostridium phage phiCTP1	Siphoviridae	+	nrdD-nrdG	III								YP_003856839.1	YP_003856840.1	Food	Anaerobe
Prochlorococcus phage Syn1	Unclassified	+	nrdA-nrdB	I	ADO99272.1	ADO99273.1								Marine	Aerobe
Prochlorococcus phage Syn33	Unclassified	+	nrdA-nrdB	I	ADO99591.1	ADO99589.1								Marine	Aerobe
Pseudomonas phage PA11	Unclassified	+	nrdB-nrdA	I	YP_001294622.1	YP_001294620.1								Unknown	Aerobe
