# Supplementary material for: A bioinformatic analysis of ribonucleotide reductase genes in phage genomes and metagenomes
Source: BMC Evol Biol. 2013 Feb 7;13:33. doi: 10.1186/1471-2148-13-33 (PMC3653736; doi:10.1186/1471-2148-13-33)
Supplement: Additional file 2: Table S2 — List of representative bacterial hosts and RNR protein GI numbers used in the phylogenetic tree construction. [file 1471-2148-13-33-S2.xls]

## Sheet: Table 2
Table 2. List of representative bacterial hosts and RNR protein GI numbers used in the phylogenetic tree construction.
Representative bacterial host	Class Ia		Class Ib				Class II	Class III
	nrdA	nrdB	nrdH	nrdI	nrdE	nrdF	nrdJ	nrdD	nrdG
Acinetobacter johnsonii SH046	ZP_06062657.1	ZP_06062655.1
Aeromonas hydrophila subsp. hydrophila ATCC 7966	YP_856856.1	YP_856857.1						YP_855772.1	YP_855773.1
Aeromonas salmonicida subsp. salmonicida A449	YP_001141767.1	YP_856857.1						YP_001141078.1	YP_001141080.1
Alpha proteobacterium HTCC2255							ZP_01447004.1
Bacillus subtilis subsp. natto BEST195				BAI85360.1	BAI85361.1	BAI85362.1
Bacillus subtilis subsp. subtilis str. 168			NP_389884.1
Bacillus subtilis subsp. subtilis str. NCIB 3610	ZP_03598296.1	ZP_03598295.1
Campylobacter jejuni RM1221	YP_178051.1	YP_178304.1
Clostridium botulinum A2 str. Kyoto								YP_002802408.1	YP_002802409.1
Corynebacterium glutamicum ATCC 13032				NP_601731.1	NP_601730.1	NP_601725.1
Delftia acidovorans SPH1	YP_001562530.1	YP_001562529.1
Enterococcus faecalis S613			ZP_06633615.1		ZP_06633613.1	ZP_06633612.1
Erwinia amylovora ATCC 49946	YP_003539338.1	YP_003539339.1
Escherichia coli 042	CBG35307.1	CBG35308.1						CBG37536.1	CBG37535.1
Klebsiella pneumoniae 342	YP_002237362.1	YP_002237361.1						YP_002240794.1	YP_002240796.1
Lactococcus lactis subsp. cremoris MG1363			YP_001032827.1	YP_001032828.1	YP_001032829.1			YP_001031637.1	YP_001031638.1
Listeria monocytogenes L99	CAR84920.1	CAR84919.1
Microcystis aeruginosa NIES843	YP_001659366.1	YP_001659358.1
Mycobacterium smegmatis str. MC2 155			YP_885418.1			YP_886661.1
Mycobacterium sp. MCS							YP_638255.1
Mycobacterium tuberculosis 02 1987			ZP_03417225.1				ZP_03414517.1
Prochlorococcus marinus str. AS9601							YP_001009109.1
Pseudomonas aeruginosa 2192	ZP_04932848.1	EAZ56966.1
Pseudomonas aeruginosa PAb1							ZP_06881837.1;ZP_06881837.1
Roseobacter denitrificans OCh 114							YP_683384.1; YP_684191.1
Ruegeria sp. R11							EEB71689.1; EEB71642.1
Salmonella enterica subsp. enterica serovar 4512:i: str. CVM23701	ZP_02573708.1	ZP_02573709.1						ZP_02572333.1	ZP_02572332.1
Shigella boydii CDC 308394	YP_001881064.1	YP_001881065.1
Shigella flexneri 2002017	ADA74663.1	ADA74664.1	ADA75033.1	ADA75034.1	ADA75035.1	ADA75036.1		ADA76547.1	ADA76548.1
Shigella sonnei Ss046	YP_311173.1	AAZ88939.1						YP_313134.1	YP_313133.1
Staphylococcus aureus 0402981				ADC36919.1	ADC36920.1	ADC36921.1		ADC38766.1
Sulfitobacter sp. EE-36							ZP_00956203.1;ZP_00955043.1
Synechococcus sp. PCC 7002	YP_001734602.1	YP_001733648.1
Synechococcus sp. PCC 7335 G							YP_002714675
Synechococcus sp. WH 7803							YP_001225219.1
Thermus thermophilus HB27							YP_005899.1
Vibrio cholerae 1587	ZP_01948100.1	ZP_01948108.1						ZP_01948226.1	ZP_01948224.1
Vibrio parahaemolyticus AN5034	ZP_05892095.1	ZP_05892096.1						ZP_05890556.1	ZP_05890555.1
