# Supplementary material for: A bioinformatic analysis of ribonucleotide reductase genes in phage genomes and metagenomes
Source: BMC Evol Biol. 2013 Feb 7;13:33. doi: 10.1186/1471-2148-13-33 (PMC3653736; doi:10.1186/1471-2148-13-33)
Supplement: Additional file 3: Table S3 — List of total number of sequences and aligned positions with best-fitted amino acid substitution model used for constructing each of the RNR protein trees. [file 1471-2148-13-33-S3.xls]

## Sheet: Table 3
Table 3. List of total number of sequences and aligned positions with best-fitted amino acid substitution model used for constructing each of the RNR protein tree.
RNR classes	RNR genes	# of Phage sequences	# of Bacterial sequences	Total # of sequences	Total # of positions	PhyML model parameters
Ia	nrdA	76	19	95	327	LG+G
	nrdB	78	19	97	253	LG+I+G+F
Ib	nrdE	9	5	14	1195	WAG+I+G+F
	nrdF	9	5	14	371	Blosum62+I+G+F
II	nrdJ	36	11	47	261	Blosum62+I+G
III	nrdD	36	12	48	456	LG+G+F
